# Supplementary material for: A genome assembly and annotation for the Australian alpine skink Bassiana duperreyi using long-read technologies
Source: G3 (Bethesda). 2025 Mar 14;15(6):jkaf046. doi: 10.1093/g3journal/jkaf046 (PMC12134992; doi:10.1093/g3journal/jkaf046)
Supplement: jkaf046_Supplementary_Data [file jkaf046_supplementary_data.zip]

Archive with 9 entries (9 files):
- Figure_S1_G3-2024-405360.pdf
- Figure_S2_G3-2024-405360.pdf
- Figure_S3_G3-2024-405360.pdf
- Figure_S4_G3-2024-405360.pdf
- Figure_S5_G3-2024-405360.pdf
- Figure_S6_G3-2024-405360.pdf
- File_S1_G3-2024-405360.docx
- File_S2_G3-2024-405360.xlsx
- File_S3_G3-2024-405360.xlsx
