# Supplementary material for: A genome assembly and annotation for the Australian alpine skink Bassiana duperreyi using long-read technologies
Source: G3 (Bethesda). 2025 Mar 14;15(6):jkaf046. doi: 10.1093/g3journal/jkaf046 (PMC12134992; doi:10.1093/g3journal/jkaf046)
Supplement: jkaf046_Supplementary_Data [file jkaf046_supplementary_data.zip › File_S3_G3-2024-405360.xlsx]

## Sheet: ChrX_gene
Scaffold ID	Middle position	Gene length	Strand	Gene ID	Uniprot accession number	Gene name
BASDUscf7.2	30186	53588	+	g12631	O42237	SEMA3E
BASDUscf7.2	130558	42924	+	g12632	Q9PU36	PCLO
BASDUscf7.2	227543	77874	+	g12633	Q9PU36	PCLO
BASDUscf7.2	280437	15301	-	g12634	Q9N291	A4GALT
BASDUscf7.2	292103	3134	+	g12635	unknown	unknown
BASDUscf7.2	311252	32151	-	g12636	Q4R4C9	ARFGAP3
BASDUscf7.2	328538	2224	+	g12637	unknown	unknown
BASDUscf7.2	352692	44411	-	g12638	Q9WVE8	Pacsin2
BASDUscf7.2	393922	17831	-	g12639	Q0VC71	TTLL1
BASDUscf7.2	413988	17024	+	g12640	A0A9Q1B2C2	JRQ81_015653
BASDUscf7.2	427887	5021	-	g12641	Q8R3F5	Mcat
BASDUscf7.2	438648	4024	+	g12642	P30536	TSPO
BASDUscf7.2	452637	15721	-	g12643	Q14166	TTLL12
BASDUscf7.2	544746	130631	-	g12644	Q8IWY4	SCUBE1
BASDUscf7.2	684542	61644	+	g12645	O15442	MPPED1
BASDUscf7.2	794101	119221	-	g12646	Q5THR3	EFCAB6
BASDUscf7.2	925528	57974	+	g12647	O15442	MPPED1
BASDUscf7.2	1011372	84181	-	g12648	Q5THR3	EFCAB6
BASDUscf7.2	1073752	23401	-	g12649	P63046	Sult4a1
BASDUscf7.2	1101853	18324	+	g12650	Q8BJ56	Pnpla2
BASDUscf7.2	1128463	24164	+	g12651	Q2HJ55	SAMM50
BASDUscf7.2	1155918	25194	+	g12652	Q9HBI1	PARVB
BASDUscf7.2	1171572	3721	-	g12653	Q2TBU8	MED21
BASDUscf7.2	1189713	29644	+	g12654	Q9CRG1	Tm7sf3
BASDUscf7.2	1218547	5271	-	g12655	Q5R561	FGFR1OP2
BASDUscf7.2	1237288	27994	+	g12656	Q9NVM9	INTS13
BASDUscf7.2	1261822	11181	-	g12657	A0A9Q1B1Z7	JRQ81_015684
BASDUscf7.2	1368376	169634	+	g12658	Q14571	ITPR2
BASDUscf7.2	1474110	11161	-	g12659	Q14714	SSPN
BASDUscf7.2	1560841	150004	+	g12660	Q14571	ITPR2
BASDUscf7.2	1657605	12151	-	g12661	Q14714	SSPN
BASDUscf7.2	1679671	6444	+	g12662	Q99PV5	Bhlhe41
BASDUscf7.2	1720717	46271	-	g12663	Q8NHQ8	RASSF8
BASDUscf7.2	1825548	103914	+	g12664	A0A803TN03	unknown
BASDUscf7.2	1930702	43661	-	g12665	A2AT37	Upf2
BASDUscf7.2	1968298	25834	+	g12666	Q6P286	dhtkd1
BASDUscf7.2	1993118	15434	+	g12667	Q2KHX4	SEC61A2
BASDUscf7.2	2009952	16861	-	g12668	Q5RCY2	NUDT5
BASDUscf7.2	2034183	30924	+	g12669	Q2PG37	CDC123
BASDUscf7.2	2143314	175854	+	g12670	Q8IU85	CAMK1D
BASDUscf7.2	2272818	29841	-	g12671	Q9D6Y1	Ccdc3
BASDUscf7.2	2306189	15104	+	g12672	Q90Z16	OPTN
BASDUscf7.2	2324349	17544	+	g12673	Q7L590	MCM10
BASDUscf7.2	2345343	14971	-	g12674	P57093	Phyh
BASDUscf7.2	2365713	22371	-	g12675	Q0VC82	SEPHS1
BASDUscf7.2	2412418	34881	-	g12676	Q8N7W2	BEND7
BASDUscf7.2	2440474	12074	+	g12677	Q99633	PRPF18
BASDUscf7.2	2569742	226491	-	g12678	Q9P2Q2	FRMD4A
BASDUscf7.2	2772772	37931	-	g12679	Q3TGF2	Fam107b
BASDUscf7.2	2829792	6771	-	g12680	Q49AH0	CDNF
BASDUscf7.2	2838748	10644	+	g12681	E1C2P3	HSPA14
BASDUscf7.2	2862888	28864	+	g12682	Q9UBJ2	ABCD2
BASDUscf7.2	2956315	111174	+	g12683	Q7Z4S6	KIF21A
BASDUscf7.2	3078330	48864	+	g12684	Q86YQ8	CPNE8
BASDUscf7.2	3167664	15731	-	g12685	Q5BKT4	ALG10
BASDUscf7.2	3178910	6524	+	g12686	Q9Y3C4	TPRKB
BASDUscf7.2	3188654	3671	-	g12687	unknown	unknown
BASDUscf7.2	3201250	11644	+	g12688	Q9NYZ3	GTSE1
BASDUscf7.2	3216195	12974	+	g12689	Q5ZKW0	TRMU
BASDUscf7.2	3300726	132161	-	g12690	O35161	Celsr1
BASDUscf7.2	3429012	56814	+	g12691	Q8CB44	Gramd4
BASDUscf7.2	3555726	25241	-	g12692	Q8TCT0	CERK
BASDUscf7.2	3626062	86314	+	g12693	Q8WUA7	TBC1D22A
BASDUscf7.2	4315645	208604	+	g12694	Q7Z5A7	TAFA5
BASDUscf7.2	5129649	471	-	g12695	unknown	unknown
BASDUscf7.2	5320754	36781	-	g12696	G5E8P1	Brd1
BASDUscf7.2	5358640	17594	+	g12697	O75132	ZBED4
BASDUscf7.2	5386084	19121	-	g12698	Q9BV10	ALG12
BASDUscf7.2	5403190	14434	+	g12699	Q5XH36	creld2-a
BASDUscf7.2	5568678	6111	-	g12700	Q9PU85	PIM3
BASDUscf7.2	5785323	681	-	g12701	Q64127	Trim24
BASDUscf7.2	6099483	52261	-	g12702	Q6ZVW7	IL17REL
BASDUscf7.2	6143108	30071	-	g12703	A4Q9F1	Ttll8
BASDUscf7.2	6168753	19961	-	g12704	Q15049	MLC1
BASDUscf7.2	6206234	47144	+	g12705	Q9BXT6	MOV10L1
BASDUscf7.2	6241498	1011	-	g12706	Q7YQL0	TSPAN7
BASDUscf7.2	6263654	15584	+	g12707	Q99JY4	Trabd
BASDUscf7.2	6285773	6701	-	g12708	Q9BVL4	SELENOO
BASDUscf7.2	6301019	5034	+	g12709	Q86XS5	ANGPTL5
BASDUscf7.2	6318883	29621	-	g12710	Q96RT7	TUBGCP6
BASDUscf7.2	6343433	16001	-	g12711	Q969S8	HDAC10
BASDUscf7.2	6398567	27351	-	g12712	P53778	MAPK12
BASDUscf7.2	6433002	32441	-	g12713	Q15759	MAPK11
BASDUscf7.2	6642702	310501	-	g12714	B2RXS4	Plxnb2
BASDUscf7.2	6897469	8174	+	g12715	Q2TB10	ZNF800
BASDUscf7.2	7117224	375254	+	g12716	O00222	GRM8
BASDUscf7.2	7792029	47684	+	g12717	P62597	POT1
BASDUscf7.2	7846140	17074	+	g12718	O15354	GPR37
BASDUscf7.2	8034794	34441	-	g12719	Q2M3T9	HYAL4
BASDUscf7.2	8092150	30594	+	g12720	O08816	Wasl
BASDUscf7.2	8123349	12771	-	g12721	E1BTG2	LMOD2
BASDUscf7.2	8144924	11461	-	g12722	Q8WXK1	ASB15
BASDUscf7.2	8154620	5054	+	g12723	P23935	NDUFA5
BASDUscf7.2	8174650	28854	+	g12724	Q4R6T7	IQUB
BASDUscf7.2	8206055	28144	+	g12725	P40682	ATP6AP1
BASDUscf7.2	8283564	23544	+	g12726	Q9BZW2	SLC13A1
BASDUscf7.2	8480584	228084	+	g12727	Q8BYR5	Cadps2
BASDUscf7.2	8607474	5004	+	g12728	A0PJY2	FEZF1
BASDUscf7.2	8647539	26334	+	g12729	A8E657	AASS
BASDUscf7.2	8725093	99211	-	g12730	P23471	PTPRZ1
BASDUscf7.2	8850419	1204	+	g12731	Q2TA44	RNF148
BASDUscf7.2	8872734	32254	+	g12732	Q91VU0	Fam3c
BASDUscf7.2	8900258	13941	-	g12733	Q9UBV4	WNT16
BASDUscf7.2	8962238	93761	-	g12734	A4D0V7	CPED1
BASDUscf7.2	9023608	15401	-	g12735	Q5ZK36	ING3
BASDUscf7.2	9079086	53744	+	g12736	Q5ZIF5	TSPAN12
BASDUscf7.2	9122266	6384	+	g12737	Q92890	UFD1
BASDUscf7.2	9331175	5981	-	g12738	Q9Z0V2	Kcnd2
BASDUscf7.2	9854867	1754	+	g12739	P0CW27	CCDC166
BASDUscf7.2	9872062	13024	+	g12740	A0A6J0TA62	ANKRD7
BASDUscf7.2	9899057	38934	+	g12741	Q9UPS8	ANKRD26
BASDUscf7.2	9924857	5354	+	g12742	Q3ZCE0	LSM8
BASDUscf7.2	10045482	95914	+	g12743	Q07E28	CTTNBP2
BASDUscf7.2	10142896	86101	-	g12744	Q07DZ6	CFTR
BASDUscf7.2	10230037	38524	+	g12745	Q07DZ7	ASZ1
BASDUscf7.2	10289416	76081	-	g12746	A0M8U1	ST7
BASDUscf7.2	10347206	27241	-	g12747	P28497	CAPZA2
BASDUscf7.2	10361902	394	+	g12748	unknown	unknown
BASDUscf7.2	10434353	97551	-	g12749	Q09YK0	MET
BASDUscf7.2	10548568	26841	-	g12750	P35431	CAV1
BASDUscf7.2	10574433	11451	-	g12751	Q09YN7	CAV2
BASDUscf7.2	10599024	1294	+	g12752	O35774	Akap4
BASDUscf7.2	10671953	26651	-	g12753	Q90YH9	TES
BASDUscf7.2	10818914	23434	+	g12754	Q5XFQ6	TFEC
BASDUscf7.2	10868008	1064	+	g12755	A0A452HFT9	unknown
BASDUscf7.2	10869523	474	+	g12756	P92523	AtMg00860
BASDUscf7.2	10872848	4924	+	g12757	A0A8C5BPT8	unknown
BASDUscf7.2	11323698	29131	-	g12758	Q98SK0	mdfic
BASDUscf7.2	11500713	77341	-	g12759	Q8MJ99	FOXP2
BASDUscf7.2	11918994	32774	+	g12760	Q16821	PPP1R3A
BASDUscf7.2	12110254	26654	+	g12761	P60893	GPR85
BASDUscf7.2	12192316	20134	+	g12762	Q1RMZ1	BMT2
BASDUscf7.2	12210691	10004	+	g12763	Q9H0V1	TMEM168
BASDUscf7.2	12242765	19771	-	g12764	A0A6P9CUK9	LOC117673572
BASDUscf7.2	12272980	9561	-	g12765	Q8N8F7	LSMEM1
BASDUscf7.2	12288425	14271	-	g12766	O00458	IFRD1
BASDUscf7.2	12340670	37461	-	g12767	Q9NRM2	ZNF277
BASDUscf7.2	12436081	152964	+	g12768	Q8N1I0	DOCK4
BASDUscf7.2	12514005	2711	-	g12769	Q9NY97	B3GNT2
BASDUscf7.2	12550926	68174	+	g12770	P59764	Dock4
BASDUscf7.2	12762746	5431	-	g12771	Q5R482	LRRN3
BASDUscf7.2	13652300	36114	+	g12772	Q5XTS1	PNPLA8
BASDUscf7.2	13749025	131764	+	g12773	P35331	unknown
BASDUscf7.2	13825569	991	-	g12774	A0A9Q0XUN3	JRQ81_015480
BASDUscf7.2	13871785	54544	+	g12775	Q2HJB8	TUBA8
BASDUscf7.2	14035611	96661	-	g12776	P61642	ST8SIA1
BASDUscf7.2	14173511	135361	-	g12777	Q86YS7	C2CD5
BASDUscf7.2	14280767	40154	+	g12778	Q9D4V0	Etnk1
BASDUscf7.2	14331292	31424	+	g12779	P23578	Acr
BASDUscf7.2	14375599	43281	-	g12780	Q2UVH8	ACR
BASDUscf7.2	14460145	89514	+	g12781	Q6L8S8	B4galnt3
BASDUscf7.2	14536389	47441	-	g12782	Q9NZG7	NINJ2
BASDUscf7.2	14693590	135684	+	g12783	P83741	Wnk1
BASDUscf7.2	14776426	21101	-	g12784	P39022	RAD52
BASDUscf7.2	14874272	174254	+	g12785	Q811U3	Erc1
BASDUscf7.2	15047356	1621	-	g12786	Q17R01	FBXL14
BASDUscf7.2	15048532	514	+	g12787	unknown	unknown
BASDUscf7.2	15094797	26684	+	g12788	Q5NVK2	WNT5B
BASDUscf7.2	15133122	33554	+	g12789	Q86V24	ADIPOR2
BASDUscf7.2	15171061	31151	-	g12790	Q7Z3S7	CACNA2D4
BASDUscf7.2	15221162	12704	+	g12791	Q8N967	LRTM2
BASDUscf7.2	15280596	105671	-	g12792	Q5RJF7	Cacna2d4
BASDUscf7.2	15363756	35011	-	g12793	Q8IZD4	DCP1B
BASDUscf7.2	15790677	173514	+	g12794	P15381	CACNA1C
BASDUscf7.2	15919537	29234	+	g12795	Q60943	Il17ra
BASDUscf7.2	15967316	1671	-	g12796	Q9BXQ6	TMEM121B
BASDUscf7.2	15980116	12231	-	g12797	Q9BXW7	HDHD5
BASDUscf7.2	16011421	31681	-	g12798	Q2VQV9	ada2
BASDUscf7.2	16143737	68694	+	g12799	Q9BXF3	CECR2
BASDUscf7.2	16202112	13284	+	g12800	Q9H1K4	SLC25A18
BASDUscf7.2	16219236	17451	-	g12801	P11019	ATP6V1E1
BASDUscf7.2	16249292	41344	+	g12802	Q9BXK5	BCL2L13
BASDUscf7.2	16286461	16981	-	g12803	Q8JGM8	BID
BASDUscf7.2	16313186	4531	-	g12804	Q8BGI5	Pex26
BASDUscf7.2	16416476	156251	-	g12805	Q7RTP6	MICAL3
BASDUscf7.2	16569697	10964	+	g12806	Q8BGI5	Pex26
BASDUscf7.2	16584977	14524	+	g12807	Q9UMW8	USP18
BASDUscf7.2	16599136	8861	-	g12808	O15164	TRIM24
BASDUscf7.2	16610486	5841	-	g12809	Q5BLZ2	PLIN3
BASDUscf7.2	16641226	20541	-	g12810	O60218	AKR1B10
BASDUscf7.2	16677887	19064	+	g12811	Q4R6L7	BPGM
BASDUscf7.2	16891747	82664	+	g12812	Q05682	CALD1
BASDUscf7.2	16941581	11271	-	g12813	P15121	AKR1B1
BASDUscf7.2	16962293	20941	-	g12814	P15122	AKR1B1
BASDUscf7.2	16991258	21891	-	g12815	O60664	PLIN3
BASDUscf7.2	17012989	10134	+	g12816	Q5BLZ2	PLIN3
BASDUscf7.2	17068778	89131	-	g12817	A5D7H2	STRN3
BASDUscf7.2	17205514	85344	+	g12818	Q96A58	RERG
BASDUscf7.2	17302918	28571	-	g12819	A0A8D0BE20	unknown
BASDUscf7.2	17414320	124364	+	g12820	Q16827	PTPRO
BASDUscf7.2	17550614	139011	-	g12821	Q12929	EPS8
BASDUscf7.2	17651800	11224	+	g12822	Q5ZL33	STRAP
BASDUscf7.2	17683300	47564	+	g12823	Q9Y315	DERA
BASDUscf7.2	17787572	50521	-	g12824	A6NIM6	SLC15A5
BASDUscf7.2	18537942	9881	-	g12825	Q9H628	RERGL
BASDUscf7.2	18670498	5554	+	g12826	P08070	unknown
BASDUscf7.2	18885697	40831	-	g12827	Q2VRL0	PLCZ1
BASDUscf7.2	18913053	3524	+	g12828	A0PFK5	CAPZA1
BASDUscf7.2	18947162	58141	-	g12829	Q2VRL0	PLCZ1
BASDUscf7.2	19255288	188814	+	g12830	Q9HAU0	PLEKHA5
BASDUscf7.2	19376343	17164	+	g12831	Q6ZN18	AEBP2
BASDUscf7.2	19774227	261144	+	g12832	Q14432	PDE3A
BASDUscf7.2	19944142	26894	+	g12833	Q9NYB5	SLCO1C1
BASDUscf7.2	19996548	52284	+	g12834	Q9NPD5	SLCO1B3
BASDUscf7.2	20046627	33221	-	g12835	Q9NYB5	SLCO1C1
BASDUscf7.2	20088946	28101	-	g12836	P46721	SLCO1A2
BASDUscf7.2	20121166	35681	-	g12837	P46721	SLCO1A2
BASDUscf7.2	20194812	17094	+	g12838	A7YVH9	PYROXD1
BASDUscf7.2	20217911	25491	-	g12839	Q9Z129	Recql
BASDUscf7.2	20241432	20934	+	g12840	Q2YDE3	GOLT1B
BASDUscf7.2	20295352	66234	+	g12841	P54687	BCAT1
BASDUscf7.2	21057803	398094	+	g12842	P35711	SOX5
BASDUscf7.2	21300548	14984	+	g12843	P35711	SOX5
BASDUscf7.2	21405537	10481	-	g12844	Q96MB7	HARBI1
BASDUscf7.2	22053432	451	-	g12845	A0A8T1TEG4	G0U57_002427
BASDUscf7.2	22054662	1791	-	g12846	K7EYE1	unknown
BASDUscf7.2	22075013	37394	+	g12847	K7EXH9	unknown
BASDUscf7.2	22261599	1944	+	g12848	unknown	unknown
BASDUscf7.2	23472468	31481	-	g12849	Q6DFC2	ccdc77
BASDUscf7.2	23526500	64554	+	g12850	P29375	KDM5A
BASDUscf7.2	23609565	74004	+	g12851	Q9NSD5	SLC6A13
BASDUscf7.2	23695950	42654	+	g12852	P48056	Slc6a12
BASDUscf7.2	23770060	32014	+	g12853	P31648	Slc6a1
BASDUscf7.2	23902230	158921	-	g12854	Q9UPP2	IQSEC3
BASDUscf7.2	24035581	38404	+	g12855	Q5ZKA6	WASHC1
BASDUscf7.2	24070030	29161	-	g12856	Q6AXC6	Ddx11
BASDUscf7.2	24090881	7524	+	g12857	A0A669P9F0	unknown
BASDUscf7.2	24195345	157871	-	g12858	Q8IUR5	TMTC1
BASDUscf7.2	24346034	54981	-	g12859	O15397	IPO8
BASDUscf7.2	24408924	44901	-	g12860	Q6IMN6	CAPRIN2
BASDUscf7.2	24454524	21241	-	g12861	Q5ZJV7	SINHCAF
BASDUscf7.2	24528359	101671	-	g12862	Q6ZUT9	DENND5B
BASDUscf7.2	24593825	7484	+	g12863	Q8IXQ9	ETFBKMT
BASDUscf7.2	24615809	21671	-	g12864	Q8IY45	AMN1
BASDUscf7.2	24689496	43084	+	g12865	Q9HCM1	RESF1
BASDUscf7.2	24808596	121464	+	g12866	Q96G01	BICD1
BASDUscf7.2	25005351	80454	+	g12867	Q96M96	FGD4
BASDUscf7.2	25065600	22911	-	g12868	Q96C10	DHX58
BASDUscf7.2	25112060	42624	+	g12869	Q2KIA5	DNM1L
BASDUscf7.2	25139499	4361	-	g12870	Q5I0L3	Yars2
BASDUscf7.2	25173570	29944	+	g12871	Q498L9	kif15-b
BASDUscf7.2	25241819	103301	-	g12872	Q99959	PKP2
BASDUscf7.2	25390265	374	+	g12873	unknown	unknown
BASDUscf7.2	25412200	484	+	g12874	unknown	unknown
BASDUscf7.2	25413305	994	+	g12875	K7EYE1	unknown
BASDUscf7.2	25415800	3864	+	g12876	A0A673LZU7	unknown
BASDUscf7.2	25540252	2254	+	g12877	unknown	unknown
BASDUscf7.2	25728581	53631	-	g12878	Q5RCK6	SYT10
BASDUscf7.2	26061776	49691	-	g12879	Q9UKG4	SLC13A4
BASDUscf7.2	26227131	23541	-	g12880	Q6P1S6	mtpn
BASDUscf7.2	26827852	13904	+	g12881	P30372	CHRM2
BASDUscf7.2	26959257	97121	-	g12882	P21246	PTN
BASDUscf7.2	27163647	264761	-	g12883	F1MAB7	Dgki
BASDUscf7.2	27349212	77361	-	g12884	Q70SY1	CREB3L2
BASDUscf7.2	27408987	10971	-	g12885	Q04837	SSBP1
BASDUscf7.2	27436642	24061	-	g12886	E1BTE1	WEE2
BASDUscf7.2	27469223	34604	+	g12887	Q3UHG7	Dennd11
BASDUscf7.2	27511307	46251	-	g12888	Q9ESW4	Agk
BASDUscf7.2	27885126	11314	+	g12889	Q9D2R8	Mrps33
BASDUscf7.2	27925681	63784	+	g12890	Q04982	BRAF
BASDUscf7.2	27960690	3881	-	g12891	Q02374	NDUFB2
BASDUscf7.2	27968001	10064	+	g12892	A0AA35PHM8	PODLI_1B019736
BASDUscf7.2	27978715	9531	-	g12893	Q7Z695	ADCK2
BASDUscf7.2	28031496	76714	+	g12894	Q9ULE3	DENND2A
BASDUscf7.2	28089925	35831	-	g12895	Q84K35	PUMY
BASDUscf7.2	28132911	30264	+	g12896	Q9TT91	MKRN1
BASDUscf7.2	28158410	13681	-	g12897	Q5M7U5	Rab19
BASDUscf7.2	28178361	20644	+	g12898	Q5F3N0	SLC37A3
BASDUscf7.2	28271770	70794	+	g12899	Q6ZMT4	KDM7A
BASDUscf7.2	28330299	23791	-	g12900	Q5RAG7	SLC7A11
BASDUscf7.2	28380295	18184	+	g12901	Q5RAG7	SLC7A11
BASDUscf7.2	28406375	15364	+	g12902	Q8BZ20	Parp12
BASDUscf7.2	28441079	51291	-	g12903	P51857	AKR1D1
BASDUscf7.2	28558310	59434	+	g12904	Q64127	Trim24
BASDUscf7.2	28602259	23731	-	g12905	Q8N434	SVOPL
BASDUscf7.2	28635749	35671	-	g12906	Q9HBG4	ATP6V0A4
BASDUscf7.2	28719378	101001	-	g12907	Q9HCM3	KIAA1549
BASDUscf7.2	28885773	167811	-	g12908	Q9H2X6	HIPK2
BASDUscf7.2	29232613	39804	+	g12909	P47787	TBXAS1
BASDUscf7.2	29266077	25051	-	g12910	Q9H0J9	PARP12
BASDUscf7.2	29381243	94364	+	g12911	Q00872	MYBPC1
BASDUscf7.2	29449463	23704	+	g12912	Q1LZE6	CHPT1
BASDUscf7.2	29474002	10761	-	g12913	Q8IZU3	SYCP3
BASDUscf7.2	29503327	41911	-	g12914	Q3T906	GNPTAB
BASDUscf7.2	29561633	29524	+	g12915	Q9DC58	Dram1
BASDUscf7.2	29607521	25961	-	g12916	Q9Y3C0	WASHC3
BASDUscf7.2	29638701	22001	-	g12917	Q8NFH4	NUP37
BASDUscf7.2	29721212	142804	+	g12918	Q5ZKL9	PARPBP
BASDUscf7.2	29870426	58031	-	g12919	P18254	IGF1
BASDUscf7.2	29989196	25771	-	g12920	P11982	TH
BASDUscf7.2	30028666	35391	-	g12921	Q2KIH7	PAH
BASDUscf7.2	30063709	2854	+	g12922	Q06234	ascl1
BASDUscf7.2	30294064	91824	+	g12923	Q8WWQ8	STAB2
BASDUscf7.2	30358168	35031	-	g12924	Q86UY8	NT5DC3
BASDUscf7.2	30399734	17004	+	g12925	P08110	HSP90B1
BASDUscf7.2	30424309	13534	+	g12926	Q13569	TDG
BASDUscf7.2	30440983	16061	-	g12927	Q2HJ96	GLT8D2
BASDUscf7.2	30466384	23704	+	g12928	Q9Y5Z7	HCFC2
BASDUscf7.2	30491363	24181	-	g12929	P25207	NFYB
BASDUscf7.2	30503894	484	+	g12930	unknown	unknown
BASDUscf7.2	30514238	4231	-	g12931	A0A6P9ANZ3	LOC117655422
BASDUscf7.2	30552609	61614	+	g12932	Q9JMH6	Txnrd1
BASDUscf7.2	30813614	1084	+	g12933	Q9NPF2	CHST11
BASDUscf7.2	30850728	49971	-	g12934	Q5ZHX6	SLC41A2
BASDUscf7.2	30890734	3644	+	g12935	Q9CX66	Nopchap1
BASDUscf7.2	30909673	26181	-	g12936	Q3SY69	ALDH1L2
BASDUscf7.2	30979745	52934	+	g12937	P10262	gag
BASDUscf7.2	31052705	46114	+	g12938	Q2M389	WASHC4
BASDUscf7.2	31096609	32441	-	g12939	Q8NEU8	APPL2
BASDUscf7.2	31358264	59851	-	g12940	O60285	NUAK1
BASDUscf7.2	31425128	12341	-	g12941	Q07065	CKAP4
BASDUscf7.2	31458374	15634	+	g12942	Q8N4U5	TCP11L2
BASDUscf7.2	31503134	66654	+	g12943	P59470	Polr3b
BASDUscf7.2	31591394	60114	+	g12944	Q33E94	RFX4
BASDUscf7.2	31650234	38994	+	g12945	Q9NVN3	RIC8B
BASDUscf7.2	31695298	14664	+	g12946	Q5ZLA9	TMEM263
BASDUscf7.2	31707532	3531	-	g12947	Q5R6G1	MTERF2
BASDUscf7.2	31738918	39984	+	g12948	Q6ZZY0	CRY1
BASDUscf7.2	31834593	24754	+	g12949	A6QL63	ABTB3
BASDUscf7.2	31987058	81064	+	g12950	A6QL63	ABTB3
BASDUscf7.2	32051253	14334	+	g12951	Q2HJ56	PWP1
BASDUscf7.2	32066482	15251	-	g12952	Q80V63	Prdm4
BASDUscf7.2	32127127	12141	-	g12953	Q9Y3I0	RTCB
BASDUscf7.2	32145032	20091	-	g12954	A0A481NSZ4	BPI
BASDUscf7.2	32173633	10644	+	g12955	Q9Y3I1	FBXO7
BASDUscf7.2	32206592	46041	-	g12956	O70441	Syn3
BASDUscf7.2	32293228	45874	+	g12957	P26652	TIMP3
BASDUscf7.2	32672612	374431	-	g12958	Q66PG3	LARGE1
BASDUscf7.2	33362009	1291	-	g12959	A0A2G9Q7J6	AB205_0155200
BASDUscf7.2	33363414	1261	-	g12960	unknown	unknown
BASDUscf7.2	33573090	20554	+	g12961	Q9UGU5	HMGXB4
BASDUscf7.2	33607100	36674	+	g12962	O12940	TOM1
BASDUscf7.2	33653550	11234	+	g12963	P14791	HMOX1
BASDUscf7.2	33673630	18114	+	g12964	P33992	MCM5
BASDUscf7.2	33817505	11934	+	g12965	Q96D21	RASD2
BASDUscf7.2	33905319	8321	-	g12966	P02203	MB
BASDUscf7.2	33954270	74044	+	g12967	O95236	APOL3
BASDUscf7.2	33998729	3341	-	g12968	Q9BWW9	APOL5
BASDUscf7.2	34002410	3304	+	g12969	Q9BWW8	APOL6
BASDUscf7.2	34132779	190821	-	g12970	Q8BP71	Rbfox2
BASDUscf7.2	34283415	81821	-	g12971	P14105	MYH9
BASDUscf7.2	34372295	14501	-	g12972	P97615	Txn2
BASDUscf7.2	34397900	31771	-	g12973	Q8IWF2	FOXRED2
BASDUscf7.2	34424730	12431	-	g12974	Q3T122	EIF3D
BASDUscf7.2	34517795	104561	-	g12975	Q9Y698	CACNG2
BASDUscf7.2	34616675	8021	-	g12976	Q9BW83	IFT27
BASDUscf7.2	34645790	8811	-	g12977	P80026	unknown
BASDUscf7.2	34683896	12194	+	g12978	Q15080	NCF4
BASDUscf7.2	34711791	25464	+	g12979	P32927	CSF2RB
BASDUscf7.2	34733705	6851	-	g12980	Q9D9J2	Cimip4
BASDUscf7.2	34744155	9351	-	g12981	P00586	TST
BASDUscf7.2	34755341	7424	+	g12982	P25325	MPST
BASDUscf7.2	34768406	9894	+	g12983	Q8N5Z5	KCTD17
BASDUscf7.2	34794845	31411	-	g12984	Q8IU80	TMPRSS6
BASDUscf7.2	34826520	12801	-	g12985	P16297	Il2rb
BASDUscf7.2	34858845	5651	-	g12986	Q5XIG2	C1qtnf1
BASDUscf7.2	34920820	46481	-	g12987	P32745	SSTR3
BASDUscf7.2	34949365	511	-	g12988	A0A9Q1AXJ9	JRQ81_003365
BASDUscf7.2	34976356	29594	+	g12989	Q9UIA0	CYTH4
BASDUscf7.2	34997110	9061	-	g12990	unknown	unknown
BASDUscf7.2	35196068	131101	-	g12991	Q5R3F8	ELFN2
BASDUscf7.2	35343853	32711	-	g12992	O09008	Mfng
BASDUscf7.2	35397823	43271	-	g12993	Q9BWT7	CARD10
BASDUscf7.2	35499624	15854	+	g12994	Q91W92	Cdc42ep1
BASDUscf7.2	35536320	20284	+	g12995	Q8R0H9	Gga1
BASDUscf7.2	35566355	24714	+	g12996	P55194	Sh3bp1
BASDUscf7.2	35584400	3484	+	g12997	Q96GD0	PDXP
BASDUscf7.2	35610160	6824	+	g12998	P48538	LGALS1
BASDUscf7.2	35618624	1151	-	g12999	P49684	Uts2r
BASDUscf7.2	35629899	14421	-	g13000	O75689	ADAP1
BASDUscf7.2	35645100	5824	+	g13001	Q5D1Z3	Nol12
BASDUscf7.2	35690630	71444	+	g13002	Q9H2D6	TRIOBP
BASDUscf7.2	35734280	2644	+	g13003	P07305	H1-0
BASDUscf7.2	35753090	12524	+	g13004	O75600	GCAT
BASDUscf7.2	35779935	9154	+	g13005	E7F7V7	galr2b
BASDUscf7.2	35807609	16381	-	g13006	Q566C8	Ankrd54
BASDUscf7.2	35841240	13664	+	g13007	Q3ZCK1	EIF3L
BASDUscf7.2	35872040	29844	+	g13008	Q8N3F8	MICALL1
BASDUscf7.2	35894229	7761	-	g13009	Q9BZE7	C22orf23
BASDUscf7.2	35900535	4554	+	g13010	P61217	POLR2F
BASDUscf7.2	35927409	24341	-	g13011	Q9W757	SOX10
BASDUscf7.2	36002986	9804	+	g13012	Q9NRD5	PICK1
BASDUscf7.2	36050887	73381	-	g13013	O60733	PLA2G6
BASDUscf7.2	36106338	22324	+	g13014	Q90595	MAFF
BASDUscf7.2	36158137	54941	-	g13015	Q9Y519	TMEM184B
BASDUscf7.2	36214102	43431	-	g13016	Q5ZLL1	CSNK1E
BASDUscf7.2	36266552	3971	-	g13017	Q64198	KCNJ4
BASDUscf7.2	36275962	1511	-	g13018	Q2KJD6	ENTR1
BASDUscf7.2	36320488	6884	+	g13019	O43731	KDELR3
BASDUscf7.2	36339267	23021	-	g13020	Q501J6	Ddx17
BASDUscf7.2	36362062	14211	-	g13021	Q14565	DMC1
BASDUscf7.2	36389162	10871	-	g13022	F5H4B4	FAM227A
BASDUscf7.2	36399373	8934	+	g13023	Q8MJK1	CBY1
BASDUscf7.2	36407468	5884	+	g13024	A6QPI6	TOMM22
BASDUscf7.2	36416877	8961	-	g13025	Q9DBJ6	Josd1
BASDUscf7.2	36438224	18464	+	g13026	Q58DC5	GTPBP1
BASDUscf7.2	36467918	32831	-	g13027	Q8BJS4	Sun2
BASDUscf7.2	36500988	24851	-	g13028	Q8IXL6	FAM20C
BASDUscf7.2	36523038	8111	-	g13029	Q9DCM4	Dnal4
BASDUscf7.2	36555973	26241	-	g13030	O35764	Nptxr
BASDUscf7.2	36601913	20321	-	g13031	Q9DBY5	Cbx6
BASDUscf7.2	36637648	13071	-	g13032	O95931	CBX7
BASDUscf7.2	36706823	35561	-	g13033	P01127	PDGFB
BASDUscf7.2	36732399	10114	+	g13034	unknown	unknown
BASDUscf7.2	36803693	9281	-	g13035	P39023	RPL3
BASDUscf7.2	36828644	23984	+	g13036	Q62876	Syngr1
BASDUscf7.2	36858484	14664	+	g13037	Q8CF89	Tab1
BASDUscf7.2	36905262	10954	+	g13038	unknown	unknown
BASDUscf7.2	36955242	26794	+	g13039	Q10470	Mgat3
BASDUscf7.2	36988392	1874	+	g13040	L0R8F8	MIEF1
BASDUscf7.2	36992227	4364	+	g13041	Q9NQG6	MIEF1
BASDUscf7.2	37015972	3874	+	g13042	P18848	ATF4
BASDUscf7.2	37022846	5721	-	g13043	Q5ZMG5	RPS19BP1
BASDUscf7.2	37050762	5054	+	g13044	unknown	unknown
BASDUscf7.2	37112152	59454	+	g13045	Q9Z0Y8	Cacna1i
BASDUscf7.2	37323247	173984	+	g13046	Q9P0X4	CACNA1I
BASDUscf7.2	37484996	44681	-	g13047	Q8IYW4	ENTHD1
BASDUscf7.2	37557832	21534	+	g13048	O75791	GRAP2
BASDUscf7.2	37620782	25294	+	g13049	Q3UKU4	Fam83f
BASDUscf7.2	37725281	140894	+	g13050	Q9UPQ9	TNRC6B
BASDUscf7.2	37823531	20874	+	g13051	P21265	ADSL
BASDUscf7.2	37849611	26214	+	g13052	Q8VCZ6	Sgsm3
BASDUscf7.2	37914000	101371	-	g13053	Q8K4J6	Mrtfa
BASDUscf7.2	37986615	17321	-	g13054	O70579	Slc25a17
BASDUscf7.2	38008545	20021	-	g13055	Q5ZLF0	ST13
BASDUscf7.2	38032246	26304	+	g13056	Q9NQH7	XPNPEP3
BASDUscf7.2	38059676	6384	+	g13057	P62877	RBX1
BASDUscf7.2	38101947	401	-	g13058	unknown	unknown
BASDUscf7.2	38154543	102314	+	g13059	Q09472	EP300
BASDUscf7.2	38229538	29524	+	g13060	Q1JQD9	L3MBTL2
BASDUscf7.2	38248777	6121	-	g13061	Q6NUI6	CHADL
BASDUscf7.2	38270968	4244	+	g13062	A0A670K9G7	LOC114605763
BASDUscf7.2	38294017	32381	-	g13063	P46060	RANGAP1
BASDUscf7.2	38347703	49434	+	g13064	Q9UGR2	ZC3H7B
BASDUscf7.2	38393323	10814	+	g13065	Q92172	TEF
BASDUscf7.2	38449047	11141	-	g13066	Q14106	TOB2
BASDUscf7.2	38472852	8891	-	g13067	Q7RTV0	PHF5A
BASDUscf7.2	38497528	29404	+	g13068	P20004	ACO2
BASDUscf7.2	38537827	11974	+	g13069	Q9Y534	CSDC2
BASDUscf7.2	38558206	15031	-	g13070	O35621	Pmm1
BASDUscf7.2	38584976	10531	-	g13071	Q9CQT7	Desi1
BASDUscf7.2	38596592	12344	+	g13072	O93257	XRCC6
BASDUscf7.2	38615871	3501	-	g13073	Q3B8S0	SNU13
BASDUscf7.2	38639422	40964	+	g13074	Q5TIA1	MEI1
BASDUscf7.2	38675317	22874	+	g13075	Q28F39	ccdc134
BASDUscf7.2	38722862	59524	+	g13076	Q12772	SREBF2
BASDUscf7.2	38777561	33081	-	g13077	J3QNX5	Shisa8
BASDUscf7.2	38913466	6011	-	g13078	Q1T7B9	CENPM
BASDUscf7.2	38932527	6414	+	g13079	A0A590UK83	SMIM45
BASDUscf7.2	38951402	2374	+	g13080	A0AA35KX59	PODLI_1B005770
BASDUscf7.2	38964692	17514	+	g13081	Q9Z1S5	Septin3
BASDUscf7.2	38989147	15584	+	g13082	Q969T9	WBP2
BASDUscf7.2	39027447	12184	+	g13083	Q29488	CYP2D17
BASDUscf7.2	39058932	31274	+	g13084	P10635	CYP2D6
BASDUscf7.2	39082166	11501	-	g13085	Q90744	NAGA
BASDUscf7.2	39093452	2754	+	g13086	Q1RMU7	PHETA2
BASDUscf7.2	39097942	2234	+	g13087	Q9H4I9	SMDT1
BASDUscf7.2	39104986	2701	-	g13088	Q9CQZ5	Ndufa6
BASDUscf7.2	39112817	12464	+	g13089	O18992	CYP2D19
BASDUscf7.2	39177076	71541	-	g13090	Q9UGU0	TCF20
BASDUscf7.2	39377107	12784	+	g13091	Q9H4I8	SERHL2
BASDUscf7.2	39389261	9051	-	g13092	Q9D1C9	Rrp7a
BASDUscf7.2	39412361	20031	-	g13093	Q9BY77	POLDIP3
BASDUscf7.2	39425587	2064	+	g13094	K7GC46	unknown
BASDUscf7.2	39442600	22981	-	g13095	Q9Y383	LUC7L2
BASDUscf7.2	39457750	1281	-	g13096	Q3SZA2	FMC1
BASDUscf7.2	39495705	49911	-	g13097	E1B7L7	UBN2
BASDUscf7.2	39535025	24971	-	g13098	Q8BS45	Ift56
BASDUscf7.2	39583046	57034	+	g13099	P55204	GUCY2C
BASDUscf7.2	39641571	37204	+	g13100	F8S101	unknown
BASDUscf7.2	39730330	102081	-	g13101	Q5ZIE8	ATF7IP
BASDUscf7.2	40037971	78584	+	g13102	Q00960	Grin2b
BASDUscf7.2	40156386	40294	+	g13103	Q13224	GRIN2B
BASDUscf7.2	40226015	1491	-	g13104	unknown	unknown
BASDUscf7.2	40228320	2641	-	g13105	unknown	unknown
BASDUscf7.2	40410335	31721	-	g13106	P54850	EMP1
BASDUscf7.2	40476921	9194	+	g13107	Q3SZT1	GSG1
BASDUscf7.2	40493720	19711	-	g13108	Q5F3L3	FAM234B
BASDUscf7.2	40524036	23244	+	g13109	A0A670K2W1	unknown
BASDUscf7.2	40546036	13764	+	g13110	Q5ZMB2	HEBP1
BASDUscf7.2	40584230	7751	-	g13111	Q8NFJ5	GPRC5A
BASDUscf7.2	40620390	8671	-	g13112	Q9H0S4	DDX47
BASDUscf7.2	40632825	5341	-	g13113	Q6B959	Apold1
BASDUscf7.2	40676925	67161	-	g13114	P49263	pxn1
BASDUscf7.2	40718960	651	-	g13115	P84227	unknown
BASDUscf7.2	40723520	1711	-	g13116	P08284	unknown
BASDUscf7.2	40729112	464	+	g13117	P84227	unknown
BASDUscf7.2	40743431	14221	-	g13118	Q5PQQ2	Wbp11
BASDUscf7.2	40757091	1341	-	g13119	A2RU48	SMCO3
BASDUscf7.2	40759032	1584	+	g13120	A0A6J0SEW6	CUNH12orf60
BASDUscf7.2	40765821	5601	-	g13121	A0A9Q1B2E7	JRQ81_016149
BASDUscf7.2	40784296	9331	-	g13122	O42413	MGP
BASDUscf7.2	40837056	33671	-	g13123	Q96DN0	ERP27
BASDUscf7.2	40864856	18971	-	g13124	Q9TU03	ARHGDIB
BASDUscf7.2	40898592	5044	+	g13125	Q13956	PDE6H
BASDUscf7.2	40931397	48694	+	g13126	Q8NEM8	AGBL3
BASDUscf7.2	40963547	9054	+	g13127	Q9NV12	TMEM140
BASDUscf7.2	40982326	24831	-	g13128	Q5ZLL7	WDR91
BASDUscf7.2	41008807	21694	+	g13129	Q7Z7C7	STRA8
BASDUscf7.2	41033236	22351	-	g13130	Q9UHI7	SLC23A1
BASDUscf7.2	41120831	48341	-	g13131	O95628	CNOT4
BASDUscf7.2	41201517	55414	+	g13132	Q92621	NUP205
BASDUscf7.2	41236756	7631	-	g13133	A0AA35KZJ0	PODLI_1B035521
BASDUscf7.2	41243727	974	+	g13134	B9EJX3	Spmip1
BASDUscf7.2	41245441	741	-	g13135	unknown	unknown
BASDUscf7.2	41255107	5854	+	g13136	P61211	Arl1
BASDUscf7.2	41292746	64791	-	g13137	O75691	UTP20
BASDUscf7.2	41358002	24744	+	g13138	Q8BYF6	Slc5a8
BASDUscf7.2	41394862	44844	+	g13139	Q5BL81	slc5a8
BASDUscf7.2	41449017	52674	+	g13140	Q8N695	SLC5A8
BASDUscf7.2	41541596	126351	-	g13141	Q32M45	ANO4
BASDUscf7.2	41647636	22231	-	g13142	Q86XJ1	GAS2L3
BASDUscf7.2	41679840	32691	-	g13143	Q62735	Nr1h4
BASDUscf7.2	41736465	64021	-	g13144	Q6P3W7	SCYL2
BASDUscf7.2	41777065	11461	-	g13145	Q9DEE9	ACTR6
BASDUscf7.2	41808076	40904	+	g13146	A0JNW5	BLTP3B
BASDUscf7.2	41898376	79664	+	g13147	Q7Z6G8	ANKS1B
BASDUscf7.2	42118373	173754	+	g13148	P0C6S7	Anks1b
BASDUscf7.2	42238007	48201	-	g13149	O14727	APAF1
BASDUscf7.2	42265383	6354	+	g13150	Q9DBZ1	Ikbip
BASDUscf7.2	42269848	1224	+	g13151	A2VE53	IKBIP
BASDUscf7.2	42278222	11231	-	g13152	Q5R7W2	SLC25A3
BASDUscf7.2	42300902	25051	-	g13153	P42167	TMPO
BASDUscf7.2	42521827	7191	-	g13154	A0A2D4GV01	unknown
BASDUscf7.2	42738002	24861	-	g13155	unknown	unknown
BASDUscf7.2	42990642	24901	-	g13156	Q3B7M6	NEDD1
BASDUscf7.2	43062772	109841	-	g13157	Q96N23	CFAP54
BASDUscf7.2	43176903	78264	+	g13158	Q00537	CDK17
BASDUscf7.2	43240307	36171	-	g13159	P41970	ELK3
BASDUscf7.2	43288913	4564	+	g13160	unknown	unknown
BASDUscf7.2	43315703	15604	+	g13161	P09960	LTA4H
BASDUscf7.2	43333877	16174	+	g13162	P21213	Hal
BASDUscf7.2	43349766	10871	-	g13163	Q96NU7	AMDHD1
BASDUscf7.2	43367732	23444	+	g13164	Q502W7	CCDC38
BASDUscf7.2	43380486	1911	-	g13165	Q3T0Z8	SNRPF
BASDUscf7.2	43424972	44444	+	g13166	Q9JI33	Ntn4
BASDUscf7.2	43474092	14624	+	g13167	Q5XGZ2	usp44-b
BASDUscf7.2	43495681	18761	-	g13168	Q3ZC89	METAP2
BASDUscf7.2	43529007	29114	+	g13169	A0AA35KWU3	PODLI_1B028829
BASDUscf7.2	43564256	41071	-	g13170	Q9HBM0	VEZT
BASDUscf7.2	43614257	58494	+	g13171	Q6ZV73	FGD6
BASDUscf7.2	43664657	33094	+	g13172	Q6GN21	nr2c1-a
BASDUscf7.2	43688487	5634	+	g13173	Q7TMF3	Ndufa12
BASDUscf7.2	43755182	94524	+	g13174	Q9ULS5	TMCC3
BASDUscf7.2	43830457	29594	+	g13175	Q66H89	Cep83
BASDUscf7.2	43871541	47861	-	g13176	O60486	PLXNC1
BASDUscf7.2	43984896	38891	-	g13177	O88843	Cradd
BASDUscf7.2	44025836	5471	-	g13178	O88582	Socs2
BASDUscf7.2	44058361	12241	-	g13179	P82927	MRPL42
BASDUscf7.2	44072177	14234	+	g13180	Q0P5K3	UBE2N
BASDUscf7.2	44093471	14621	-	g13181	A0A024RBG1	NUDT4B
BASDUscf7.2	44236717	49114	+	g13182	Q15075	EEA1
BASDUscf7.2	44279048	21661	-	g13183	Q6ZR37	PLEKHG7
BASDUscf7.2	44441789	6744	+	g13184	P34743	BTG1
BASDUscf7.2	44819339	37844	+	g13185	Q9DE68	DCN
BASDUscf7.2	44862039	10964	+	g13186	P51890	LUM
BASDUscf7.2	44884984	4474	+	g13187	Q9DE66	KERA
BASDUscf7.2	44910159	23764	+	g13188	Q90944	EPYC
BASDUscf7.2	45084288	2001	-	g13189	A0A9Q0XUM4	JRQ81_015479
BASDUscf7.2	45087369	984	+	g13190	B9EJX3	Spmip1
BASDUscf7.2	45258162	71894	+	g13191	P20020	ATP2B1
BASDUscf7.2	45329282	45214	+	g13192	Q8N4A0	GALNT4
BASDUscf7.2	45383437	9164	+	g13193	Q16828	DUSP6
BASDUscf7.2	45636235	71864	+	g13194	Q09108	KITLG
BASDUscf7.2	45768729	35311	-	g13195	Q6ZXV5	TMTC3
BASDUscf7.2	45817170	60994	+	g13196	O15078	CEP290
BASDUscf7.2	45851429	7511	-	g13197	Q5RFG5	unknown
BASDUscf7.2	45870725	28504	+	g13198	Q32KY7	unknown
BASDUscf7.2	45983205	504	+	g13199	unknown	unknown
BASDUscf7.2	45985235	2904	+	g13200	unknown	unknown
BASDUscf7.2	45986949	511	-	g13201	A0A6J0V7B2	LOC110089408
BASDUscf7.2	45990474	1741	-	g13202	Q9D1K2	Atp6v1f
BASDUscf7.2	46083861	774	+	g13203	P62753	RPS6
BASDUscf7.2	46458788	177234	+	g13204	Q4R4A8	MGAT4C
BASDUscf7.2	46592242	18541	-	g13205	P01156	NTS
BASDUscf7.2	46644688	35834	+	g13206	O75901	RASSF9
BASDUscf7.2	46963024	36731	-	g13207	Q15699	ALX1
BASDUscf7.2	47052514	113991	-	g13208	Q96JM4	LRRIQ1
BASDUscf7.2	47115879	681	-	g13209	unknown	unknown
BASDUscf7.2	47182630	41644	+	g13210	Q9H2J7	SLC6A15
BASDUscf7.2	47763290	19141	-	g13211	Q96T23	RSF1
BASDUscf7.2	47939125	190551	-	g13212	Q8N394	TMTC2
BASDUscf7.2	48121485	39651	-	g13213	Q8N6Q8	METTL25
BASDUscf7.2	48143242	3414	+	g13214	Q8R2N0	Ccdc59
BASDUscf7.2	48239946	10001	-	g13215	unknown	unknown
BASDUscf7.2	48375422	248654	+	g13216	O75334	PPFIA2
BASDUscf7.2	48522011	41231	-	g13217	Q14DH7	Acss3
BASDUscf7.2	48584707	36084	+	g13218	Q9Z250	Lin7a
BASDUscf7.2	48630897	3801	-	g13219	P13349	MYF5
BASDUscf7.2	48643142	3931	-	g13220	Q01795	MYF6
BASDUscf7.2	48655073	10434	+	g13221	unknown	unknown
BASDUscf7.2	48750882	169811	-	g13222	Q9UMZ3	PTPRQ
BASDUscf7.2	48842302	4351	-	g13223	Q3T0X6	RPS16
BASDUscf7.2	48936373	97374	+	g13224	Q90623	PPP1R12A
BASDUscf7.2	48992727	14261	-	g13225	unknown	unknown
BASDUscf7.2	49031573	62654	+	g13226	Q96IZ0	PAWR
BASDUscf7.2	49253298	268551	-	g13227	P21579	SYT1
BASDUscf7.2	49677872	196601	-	g13228	Q80TN7	Nav3
BASDUscf7.2	50110688	20274	+	g13229	Q96AV8	E2F7
BASDUscf7.2	50178378	15714	+	g13230	unknown	unknown
BASDUscf7.2	50214402	43001	-	g13231	Q8IUH5	ZDHHC17
BASDUscf7.2	50303143	65424	+	g13232	Q9BZF1	OSBPL8
BASDUscf7.2	50377988	35754	+	g13233	Q28EB4	nap1l1
BASDUscf7.2	50401827	4004	+	g13234	Q8WV24	PHLDA1
BASDUscf7.2	50536772	8154	+	g13235	Q8BGA5	Krr1
BASDUscf7.2	50559966	10661	-	g13236	Q9CWG1	Glipr1
BASDUscf7.2	50574221	3911	-	g13237	P48060	GLIPR1
BASDUscf7.2	50594552	31774	+	g13238	Q8BUG5	Caps2
BASDUscf7.2	50664642	85874	+	g13239	Q96PR1	KCNC2
BASDUscf7.2	51522191	217831	-	g13240	Q9UKU6	TRHDE
BASDUscf7.2	51805002	53501	-	g13241	Q8TC07	TBC1D15
BASDUscf7.2	51842732	11121	-	g13242	P35282	Rab21
BASDUscf7.2	51867897	14891	-	g13243	Q5RF73	TMEM19
BASDUscf7.2	51909693	42704	+	g13244	O60293	ZFC3H1
BASDUscf7.2	51977797	56991	-	g13245	F7D3V9	lgr5
BASDUscf7.2	52076778	17294	+	g13246	P19075	TSPAN8
BASDUscf7.2	52183653	106424	+	g13247	Q15256	PTPRR
BASDUscf7.2	52278763	76284	+	g13248	P23467	PTPRB
BASDUscf7.2	52356282	18161	-	g13249	Q86W47	KCNMB4
BASDUscf7.2	52399967	51611	-	g13250	Q9NZN8	CNOT2
BASDUscf7.2	52477917	35191	-	g13251	Q96LU7	MYRFL
BASDUscf7.2	52523252	36601	-	g13252	Q96QF0	RAB3IP
BASDUscf7.2	52558079	15664	+	g13253	Q8N1M1	BEST3
BASDUscf7.2	52571913	10371	-	g13254	Q800A0	CTSE
BASDUscf7.2	52577739	1084	+	g13255	Q5BKY1	LRRC10
BASDUscf7.2	52587208	12021	-	g13256	P78371	CCT2
BASDUscf7.2	52602213	12971	-	g13257	P78371	CCT2
BASDUscf7.2	52631983	24991	-	g13258	Q8WU20	FRS2
BASDUscf7.2	52662343	7811	-	g13259	O95619	YEATS4
BASDUscf7.2	52692208	27781	-	g13260	Q5ZL34	CPSF6
BASDUscf7.2	52755359	31184	+	g13261	Q5RFD6	CPM
BASDUscf7.2	52778428	12221	-	g13262	Q00987	MDM2
BASDUscf7.2	52803713	6711	-	g13263	Q7Z769	SLC35E3
BASDUscf7.2	52825858	23941	-	g13264	Q8BH74	Nup107
BASDUscf7.2	52900434	35274	+	g13265	P61223	RAP1B
BASDUscf7.2	52963893	26891	-	g13266	Q5ZMW6	MDM1
BASDUscf7.2	52977631	447	-	g13267	unknown	unknown
BASDUscf7.2	53002585	28604	+	g13268	P49708	IFNG
BASDUscf7.2	53133944	17961	-	g13269	Q92630	DYRK2
BASDUscf7.2	53210349	24211	-	g13270	A7MBJ5	CAND1
BASDUscf7.2	53463675	245004	+	g13271	Q9Y3R0	GRIP1
BASDUscf7.2	53595949	15431	-	g13272	Q8NG08	HELB
BASDUscf7.2	53625845	6344	+	g13273	Q9HC24	TMBIM4
BASDUscf7.2	53632490	4674	+	g13274	Q5ZHK9	LLPH
BASDUscf7.2	53777043	122401	-	g13275	P52927	Hmga2
BASDUscf7.2	53875029	2014	+	g13276	A0A3P8NXB9	unknown
BASDUscf7.2	54021543	56941	-	g13277	Q8IXL7	MSRB3
BASDUscf7.2	54068588	26651	-	g13278	Q9Y2U8	LEMD3
BASDUscf7.2	54123950	25454	+	g13279	Q9W6F8	wif1
BASDUscf7.2	54208614	52721	-	g13280	Q9Y2I9	TBC1D30
BASDUscf7.2	54253810	19934	+	g13281	P50426	GNS
BASDUscf7.2	54279799	18471	-	g13282	Q99P51	Rassf3
BASDUscf7.2	54344029	17971	-	g13283	Q9UHD2	TBK1
BASDUscf7.2	54366899	26411	-	g13284	O43592	XPOT
BASDUscf7.2	54424288	41124	+	g13285	Q96PC5	MIA2
BASDUscf7.2	54452398	4544	+	g13286	Q3T003	RPL18A
BASDUscf7.2	54458528	6944	+	g13287	Q96MD2	KICS2
BASDUscf7.2	54537027	112801	-	g13288	Q91Z69	Srgap1
BASDUscf7.2	54621202	10371	-	g13289	Q9Y2B1	RXYLT1
BASDUscf7.2	54671707	2381	-	g13290	unknown	unknown
BASDUscf7.2	54674373	2434	+	g13291	A0A670HPT7	unknown
BASDUscf7.2	54683347	13761	-	g13292	P21416	gag
BASDUscf7.2	54736733	4554	+	g13293	P37288	AVPR1A
BASDUscf7.2	54796778	12664	+	g13294	A6QQR4	ERCC6L
BASDUscf7.2	54853825	1211	-	g13295	P02597	CCM1
BASDUscf7.2	54859905	9391	-	g13296	P02597	CCM1
BASDUscf7.2	54910495	75571	-	g13297	Q9Z206	Net1
BASDUscf7.2	54974641	7144	+	g13298	P68362	TUBA1A
BASDUscf7.2	55006061	24804	+	g13299	Q9UBF2	COPG2
BASDUscf7.2	55030510	18521	-	g13300	Q5EB52	MEST
BASDUscf7.2	55063851	14484	+	g13301	E1C065	CEP41
BASDUscf7.2	55078730	8141	-	g13302	P09954	CPA1
BASDUscf7.2	55095550	14881	-	g13303	P15085	CPA1
BASDUscf7.2	55108800	4841	-	g13304	P48052	CPA2
BASDUscf7.2	55114080	5241	-	g13305	P00730	CPA1
BASDUscf7.2	55134496	20974	+	g13306	Q96SK2	TMEM209
BASDUscf7.2	55171451	25144	+	g13307	Q9P7B3	SPAC521.04c
BASDUscf7.2	55194610	20261	-	g13308	Q5U3Y0	Klhdc10
BASDUscf7.2	55209296	8274	+	g13309	Q86WB0	ZC3HC1
BASDUscf7.2	55256000	53654	+	g13310	Q32LN1	UBE2H
BASDUscf7.2	55404765	904	+	g13311	unknown	unknown
BASDUscf7.2	55408474	1441	-	g13312	unknown	unknown
BASDUscf7.2	55410525	2004	+	g13313	unknown	unknown
BASDUscf7.2	55429984	5881	-	g13314	unknown	unknown
BASDUscf7.2	55449974	1701	-	g13315	unknown	unknown
BASDUscf7.2	55582569	631	-	g13316	unknown	unknown
BASDUscf7.2	55583439	991	-	g13317	unknown	unknown
BASDUscf7.2	55584904	1581	-	g13318	unknown	unknown
BASDUscf7.2	55668598	96801	-	g13319	Q16656	NRF1
BASDUscf7.2	55723678	5421	-	g13320	H3BMG3	SMKR1
BASDUscf7.2	55772068	49021	-	g13321	Q9ULQ0	STRIP2
BASDUscf7.2	55840853	61511	-	g13322	Q5R889	AHCYL2
BASDUscf7.2	55873934	2134	+	g13323	Q9BYW1	SLC2A11
BASDUscf7.2	55929798	801	-	g13324	A0A8C5WQS9	unknown
BASDUscf7.2	55953673	25611	-	g13325	O42224	SMO
BASDUscf7.2	55980888	15281	-	g13326	Q8R3S2	Tspan33
BASDUscf7.2	56007424	28434	+	g13327	Q9Y5L0	TNPO3
BASDUscf7.2	56035578	18341	-	g13328	P56477	Irf5
BASDUscf7.2	56061965	14504	+	g13329	Q3T0K1	CALU
BASDUscf7.2	56077739	5051	-	g13330	O57605	unknown
BASDUscf7.2	56113320	36334	+	g13331	Q3TVA9	Ccdc136
BASDUscf7.2	56216225	97524	+	g13332	Q14315	FLNC
BASDUscf7.2	56272250	2534	+	g13333	Q9D1K2	Atp6v1f
BASDUscf7.2	56275860	674	+	g13334	A0A9Q0XUN3	JRQ81_015480
BASDUscf7.2	56295579	35371	-	g13335	A0AA35KZJ0	PODLI_1B035521
BASDUscf7.2	56367384	106641	-	g13336	Q9IBG7	kcp
BASDUscf7.2	56468145	80684	+	g13337	Q8TDW7	FAT3
BASDUscf7.2	56548525	15624	+	g13338	A0AA35PFR6	PODLI_1B020158
BASDUscf7.2	56562969	2951	-	g13339	Q8AVY1	cimap1a
BASDUscf7.2	56575454	8941	-	g13340	P19971	TYMP
BASDUscf7.2	56580545	864	+	g13341	unknown	unknown
BASDUscf7.2	56586059	5491	-	g13342	Q5EB30	cimap1a
BASDUscf7.2	56589965	2064	+	g13343	Q5RH02	sco2
BASDUscf7.2	56599609	17131	-	g13344	Q28GV1	ncaph2
BASDUscf7.2	56616350	16114	+	g13345	Q5ZKZ9	LMF2
BASDUscf7.2	56629039	8351	-	g13346	Q5REY9	MIOX
BASDUscf7.2	56659975	35364	+	g13347	Q14789	GOLGB1
BASDUscf7.2	56688020	16414	+	g13348	P49710	Hcls1
BASDUscf7.2	56750089	46691	-	g13349	P69526	Tmprss9
BASDUscf7.2	56780839	4411	-	g13350	Q2UVH8	ACR
BASDUscf7.2	56804085	30084	+	g13351	Q2UVH8	ACR
BASDUscf7.2	56822354	4441	-	g13352	E9Q9D5	Rabl2
BASDUscf7.2	56826245	3044	+	g13353	O75414	NME6
BASDUscf7.2	56838879	16251	-	g13354	Q2UVH8	ACR
BASDUscf7.2	56882615	824	+	g13355	A0A8D0E4F2	SHANK3
BASDUscf7.2	56883285	404	+	g13356	unknown	unknown
BASDUscf7.2	56884074	1061	-	g13357	unknown	unknown
BASDUscf7.2	56947835	114324	+	g13358	Q4ACU6	Shank3
BASDUscf7.2	57030970	36721	-	g13359	Q13387	MAPK8IP2
BASDUscf7.2	57049881	864	+	g13360	unknown	unknown
BASDUscf7.2	57051021	924	+	g13361	unknown	unknown
BASDUscf7.2	57056490	4681	-	g13362	A0AA35KYP5	PODLI_1B040831
BASDUscf7.2	57062041	6024	+	g13363	O54783	Chkb
BASDUscf7.2	57074186	1274	+	g13364	unknown	unknown
BASDUscf7.2	57084696	19554	+	g13365	Q63704	Cpt1b
BASDUscf7.2	57107625	24371	-	g13366	P84615	unknown
BASDUscf7.2	57134230	7981	-	g13367	Q2KIP3	GARIN1B
BASDUscf7.2	57144946	1934	+	g13368	unknown	unknown
BASDUscf7.2	57169816	16634	+	g13369	A0JNA3	IMPDH1
BASDUscf7.2	57185965	8131	-	g13370	B2RU40	Prrt4
BASDUscf7.2	57196776	654	+	g13371	unknown	unknown
BASDUscf7.2	57197531	644	+	g13372	unknown	unknown
BASDUscf7.2	57232981	21744	+	g13373	Q8CGC6	Rbm28
BASDUscf7.2	57267655	4631	-	g13374	Q9XSW9	LEP
BASDUscf7.2	57271371	2284	+	g13375	unknown	unknown
BASDUscf7.2	57324190	14641	-	g13376	Q78PY7	Snd1
BASDUscf7.2	57333001	2584	+	g13377	Q45R42	Lrrc4
BASDUscf7.2	57403465	136911	-	g13378	Q863B3	SND1
BASDUscf7.2	57482080	15621	-	g13379	Q9QXW4	Fscn3
BASDUscf7.2	57491571	2904	+	g13380	Q9D4H2	Gcc1
BASDUscf7.2	57501137	11731	-	g13381	Q8NEG7	DENND6B
BASDUscf7.2	57533917	52011	-	g13382	Q6ZPE2	Sbf1
BASDUscf7.2	57590477	51771	-	g13383	Q95JJ2	TSGA13
BASDUscf7.2	57630463	2244	+	g13384	P0CW27	CCDC166
BASDUscf7.2	57680837	76811	-	g13385	Q5RHB5	irag2
BASDUscf7.2	57761928	24554	+	g13386	P0CC03	Sult6b1
BASDUscf7.2	57834162	68021	-	g13387	Q5R6R5	CMAS
BASDUscf7.2	57934411	100394	+	g13388	O60706	ABCC9
BASDUscf7.2	58018526	5224	+	g13389	Q15842	KCNJ8
BASDUscf7.2	58040476	844	+	g13390	unknown	unknown
BASDUscf7.2	58147011	17694	+	g13391	Q9W7L4	LDHB
BASDUscf7.2	58215086	68404	+	g13392	P54840	GYS2
BASDUscf7.2	58264190	7311	-	g13393	F1QQI2	spx
BASDUscf7.2	58327012	85104	+	g13394	Q5RHB5	irag2
BASDUscf7.2	58390171	26741	-	g13395	Q4R796	DNAI7
BASDUscf7.2	58404647	514	+	g13396	B5FXA0	etfrf1
BASDUscf7.2	58430881	38981	-	g13397	Q07983	KRAS
BASDUscf7.2	58567486	25631	-	g13398	Q8C5R2	Proser2
BASDUscf7.2	58638937	12334	+	g13399	A0AA35KZJ0	PODLI_1B035521
BASDUscf7.2	58649611	2881	-	g13400	Q9D1K2	Atp6v1f
BASDUscf7.2	58666880	8561	-	g13401	Q3MIE0	Echdc3
BASDUscf7.2	58773701	195264	+	g13402	Q92738	USP6NL
BASDUscf7.2	59083392	328741	-	g13403	A4IIM2	celf2
BASDUscf7.2	60731172	56191	-	g13404	Q08DV0	GATA3
BASDUscf7.2	60932187	211901	-	g13405	Q5F489	TAF3
BASDUscf7.2	61048487	16441	-	g13406	Q4R5B0	ATP5F1C
BASDUscf7.2	61067408	21184	+	g13407	O60870	KIN
BASDUscf7.2	61101497	37381	-	g13408	P97279	ITIH2
BASDUscf7.2	61154014	48704	+	g13409	Q8BJD1	Itih5
BASDUscf7.2	61238974	23324	+	g13410	Q04759	PRKCQ
BASDUscf7.2	61295043	23241	-	g13411	Q5R9C1	PFKFB3
BASDUscf7.2	61371988	18871	-	g13412	Q8JZX4	Rbm17
BASDUscf7.2	61388733	4681	-	g13413	Q5ZHN5	THAP5
BASDUscf7.2	61396369	9254	+	g13414	P97554	Dnajb9
BASDUscf7.2	61416799	1594	+	g13415	A0A670K4I8	unknown
BASDUscf7.2	61434874	6904	+	g13416	G1KE08	LOC100567459
BASDUscf7.2	61509063	133101	-	g13417	A0A7L0ERZ4	Il15ra
BASDUscf7.2	61673484	73244	+	g13418	Q9UL63	MKLN1
BASDUscf7.2	61751833	65441	-	g13419	Q52S86	PODXL
BASDUscf7.2	62244098	220541	-	g13420	Q9HCM2	PLXNA4
BASDUscf7.2	62505089	1144	+	g13421	B1AZP2	Dlgap4
BASDUscf7.2	62578000	35291	-	g13422	Q80UG2	Plxna4
BASDUscf7.2	62625826	604	+	g13423	unknown	unknown
BASDUscf7.2	62887820	240451	-	g13424	Q5E9D3	CHCHD3
BASDUscf7.2	63010654	341	-	g13425	unknown	unknown
BASDUscf7.2	63248195	394344	+	g13426	Q96A65	EXOC4
BASDUscf7.2	63497023	68604	+	g13427	Q96M69	LRGUK
BASDUscf7.2	63548007	14751	-	g13428	Q969S0	SLC35B4
BASDUscf7.2	63683518	218774	+	g13429	Q99715	COL12A1
BASDUscf7.2	63809993	9344	+	g13430	Q969E3	UCN3
BASDUscf7.2	63837783	24524	+	g13431	A0AA35PJ21	PODLI_1B003914
BASDUscf7.2	63885887	42571	-	g13432	F1ND48	FBH1
BASDUscf7.2	63919988	22914	+	g13433	Q499M5	Ankrd16
BASDUscf7.2	63944992	26354	+	g13434	P50395	GDI2
BASDUscf7.2	64002046	82101	-	g13435	Q5VWN6	TASOR2
BASDUscf7.2	64052332	6294	+	g13436	Q8WXK3	ASB13
BASDUscf7.2	64173726	60841	-	g13437	Q96QE2	SLC2A13
BASDUscf7.2	64275276	4061	-	g13438	Q5VWN6	TASOR2
BASDUscf7.2	64340107	97864	+	g13439	Q5S007	LRRK2
BASDUscf7.2	64421716	48384	+	g13440	P98091	MUC19
BASDUscf7.2	64463350	27451	-	g13441	Q4R5C3	ERGIC2
BASDUscf7.2	64521076	59064	+	g13442	A4D0S4	LAMB4
BASDUscf7.2	64599771	66234	+	g13443	P07942	LAMB1
BASDUscf7.2	64643090	18351	-	g13444	F1N206	DLD
BASDUscf7.2	64700140	38011	-	g13445	Q5VWN6	TASOR2
BASDUscf7.2	64756336	22904	+	g13446	Q9WVC8	Slc26a3
BASDUscf7.2	64785565	20661	-	g13447	Q5ZHZ4	CBLL1
BASDUscf7.2	64803076	14164	+	g13448	Q32M08	Dus4l
BASDUscf7.2	64833307	32264	+	g13449	Q9UHQ4	BCAP29
BASDUscf7.2	64878152	41234	+	g13450	O43511	SLC26A4
BASDUscf7.2	64927452	34694	+	g13451	Q9UP83	COG5
BASDUscf7.2	64962566	6001	-	g13452	Q99680	GPR22
BASDUscf7.2	65046182	129454	+	g13453	Q9UP83	COG5
BASDUscf7.2	65125721	25811	-	g13454	O60381	HBP1
BASDUscf7.2	65176196	61141	-	g13455	P31324	Prkar2b
BASDUscf7.2	65236896	31481	-	g13456	O02697	PIK3CG
BASDUscf7.2	65302633	2474	+	g13457	Q8N9Z2	CCDC71L
BASDUscf7.2	65372573	31614	+	g13458	Q52I78	NAMPT
BASDUscf7.2	65420278	7784	+	g13459	Q16563	SYPL1
BASDUscf7.2	65464297	62861	-	g13460	Q6ZTQ4	CDHR3
BASDUscf7.2	65546488	101264	+	g13461	Q9ULK2	ATXN7L1
BASDUscf7.2	65601228	4904	+	g13462	Q9D581	Efcab10
BASDUscf7.2	65613232	15251	-	g13463	Q6NUQ1	RINT1
BASDUscf7.2	65635417	26901	-	g13464	Q96PZ0	PUS7
BASDUscf7.2	65727090	104914	+	g13465	P78362	SRPK2
BASDUscf7.2	65826249	80811	-	g13466	Q8IZD2	KMT2E
BASDUscf7.2	65869094	621	-	g13467	unknown	unknown
BASDUscf7.2	66234169	10611	-	g13468	Q86UP9	LHFPL3
BASDUscf7.2	66389895	115144	+	g13469	O43913	ORC5
BASDUscf7.2	66673750	352814	+	g13470	P78509	RELN
BASDUscf7.2	66874990	38174	+	g13471	A0FKN5	SLC26A5
BASDUscf7.2	66900154	10421	-	g13472	P46471	Psmc2
BASDUscf7.2	66922061	26654	+	g13473	Q7TQ20	Dnajc2
BASDUscf7.2	66941925	12941	-	g13474	Q3SZ71	PMPCB
BASDUscf7.2	66991196	28464	+	g13475	Q6IQ20	NAPEPLD
BASDUscf7.2	67015635	9661	-	g13476	B1WBW4	Armc10
BASDUscf7.2	67040290	17991	-	g13477	Q8N6Y2	LRRC17
BASDUscf7.2	67114845	50841	-	g13478	Q7TPD2	Fam185a
BASDUscf7.2	67145636	8564	+	g13479	Q8IYE0	CCDC146
BASDUscf7.2	67171585	9641	-	g13480	Q14314	FGL2
BASDUscf7.2	67200226	41144	+	g13481	Q8IYE0	CCDC146
BASDUscf7.2	67245960	50071	-	g13482	A4D1B5	GSAP
BASDUscf7.2	67331386	64204	+	g13483	Q05209	PTPN12
BASDUscf7.2	67396810	46524	+	g13484	Q6PCB5	RSBN1L
BASDUscf7.2	67427859	2601	-	g13485	Q9H2L4	TMEM60
BASDUscf7.2	67481040	103264	+	g13486	Q5ZKN3	PHTF2
BASDUscf7.2	67554779	2551	-	g13487	unknown	unknown
BASDUscf7.2	67793174	473701	-	g13488	Q9WVQ1	Magi2
BASDUscf7.2	68098559	11011	-	g13489	Q9WVQ1	Magi2
BASDUscf7.2	68364355	27924	+	g13490	P50146	GNAI1
BASDUscf7.2	68445266	26541	-	g13491	A8MTJ3	GNAT3
BASDUscf7.2	68539272	34634	+	g13492	Q08857	Cd36
BASDUscf7.2	68669501	145951	-	g13493	O42236	SEMA3C
BASDUscf7.2	69097385	171811	-	g13494	P17945	Hgf
BASDUscf7.2	69458914	421151	-	g13495	P54289	CACNA2D1
BASDUscf7.2	69867655	16534	+	g13496	P07514	CYB5R3
BASDUscf7.2	69899669	7401	-	g13497	Q6BDI9	REP15
BASDUscf7.2	69977069	132081	-	g13498	Q86W92	PPFIBP1
BASDUscf7.2	70099834	48161	-	g13499	Q8QGQ7	BMAL2
BASDUscf7.2	70168609	54671	-	g13500	Q9Y2H1	STK38L
BASDUscf7.2	70283205	65384	+	g13501	Q9ULR3	PPM1H
BASDUscf7.2	70372209	70951	-	g13502	Q7Z3U7	MON2
BASDUscf7.2	70450303	66321	-	g13503	Q9Y4E8	USP15
BASDUscf7.2	71176280	97201	-	g13504	O60669	SLC16A7
BASDUscf7.2	71513411	62424	+	g13505	Q6UXM1	LRIG3
BASDUscf7.2	71565810	8441	-	g13506	Q7LHG5	TY3B-I
BASDUscf7.2	71814172	9191	-	g13507	Q7T0P7	atp23
BASDUscf7.2	71833233	28594	+	g13508	Q9H6T3	RPAP3
BASDUscf7.2	72016538	18424	+	g13509	Q86SJ2	AMIGO2
BASDUscf7.2	72123013	46854	+	g13510	Q5RE87	SLC38A4
BASDUscf7.2	72231683	14354	+	g13511	Q5F468	SLC38A2
BASDUscf7.2	72304348	52624	+	g13512	Q9H2H9	SLC38A1
BASDUscf7.2	72354418	28504	+	g13513	Q99590	SCAF11
BASDUscf7.2	72457861	145301	-	g13514	E9Q7E2	Arid2
BASDUscf7.2	72632486	83591	-	g13515	Q4KMQ2	ANO6
BASDUscf7.2	72834809	125764	+	g13516	Q90827	NEL
BASDUscf7.2	73034838	209741	-	g13517	Q8BH18	Tmem117
BASDUscf7.2	73144329	3184	+	g13518	P49238	CX3CR1
BASDUscf7.2	73178188	20501	-	g13519	Q9H0C3	TMEM117
BASDUscf7.2	73211040	10894	+	g13520	Q5R7N2	TWF1
BASDUscf7.2	73230265	25964	+	g13521	Q8CE46	Pus7l
BASDUscf7.2	73323565	79124	+	g13522	P59511	Adamts20
BASDUscf7.2	73414299	1291	-	g13523	A0A2G9Q7J6	AB205_0155200
BASDUscf7.2	73415779	1031	-	g13524	unknown	unknown
BASDUscf7.2	73653582	6231	-	g13525	unknown	unknown
BASDUscf7.2	73721808	18464	+	g13526	Q96MT3	PRICKLE1
BASDUscf7.2	73764727	59261	-	g13527	Q8K2H1	Pphln1
BASDUscf7.2	73803448	17924	+	g13528	Q56JZ7	ZCRB1
BASDUscf7.2	73866953	46914	+	g13529	Q8IY57	YAF2
BASDUscf7.2	73923743	35934	+	g13530	Q5ZKI6	GXYLT1
BASDUscf7.2	74223422	57211	-	g13531	Q6ZMN7	PDZRN4
BASDUscf7.2	74462197	6001	-	g13532	Q6ZMN7	PDZRN4
BASDUscf7.2	74570117	161341	-	g13533	P14781	CNTN1

## Sheet: ChrY_gene
Scaffold ID	Middle position	Gene length	Strand	Gene ID	Uniprot accession number	Gene name
BASDUscf15	64187	32941	-	g18482	Q5ZL33	STRAP
BASDUscf15	448457	661	-	g18483	K7F0N8	unknown
BASDUscf15	618883	2294	+	g18484	unknown	unknown
BASDUscf15	627922	13031	-	g18485	A0A7R9EG12	TMSB3V08_LOCUS9038
BASDUscf15	993388	50684	+	g18486	P78362	SRPK2
BASDUscf15	1152932	90631	-	g18487	Q8IZD2	KMT2E
BASDUscf15	1947178	404	+	g18488	unknown	unknown
BASDUscf15	2158047	32541	-	g18489	Q9NZN8	CNOT2
BASDUscf15	2457612	76991	-	g18490	P80314	Cct2
BASDUscf15	2900798	64324	+	g18491	Q9Y2U8	LEMD3
BASDUscf15	3113852	8531	-	g18492	Q3T003	RPL18A
BASDUscf15	3336042	1204	+	g18493	P09914	IFIT1
BASDUscf15	4056542	1664	+	g18494	O02751	CFDP2
BASDUscf15	4332287	674	+	g18495	unknown	unknown
BASDUscf15	4411417	2274	+	g18496	unknown	unknown
BASDUscf15	4505431	1181	-	g18497	A0A6J1UHZ2	LOC113416696
BASDUscf15	4600867	44431	-	g18498	A7MBJ5	CAND1
BASDUscf15	4794627	22971	-	g18499	A4IFA3	GTF2IRD2
BASDUscf15	4925683	10384	+	g18500	unknown	unknown
BASDUscf15	5017988	664	+	g18501	unknown	unknown
BASDUscf15	5401952	411	-	g18502	unknown	unknown
BASDUscf15	5672443	2321	-	g18503	unknown	unknown
BASDUscf15	5811314	1024	+	g18504	A0A8C5T3D8	unknown
BASDUscf15	6078997	32414	+	g18505	A0A9Q0XYF6	JRQ81_013075
BASDUscf16	152633	1034	+	g18506	unknown	unknown
BASDUscf16	442732	26651	-	g18507	unknown	unknown
BASDUscf16	471700	15697	-	g18508	unknown	unknown
BASDUscf16	899077	90611	-	g18509	Q28EB4	nap1l1
BASDUscf16	1018628	1194	+	g18510	unknown	unknown
BASDUscf16	1107988	7374	+	g18511	unknown	unknown
BASDUscf16	1247739	13541	-	g18512	Q7LHG5	TY3B-I
BASDUscf16	1320800	82804	+	g18513	Q52I78	NAMPT
BASDUscf16	1585939	1321	-	g18514	unknown	unknown
BASDUscf16	1817185	2231	-	g18515	A4IFA3	GTF2IRD2
BASDUscf16	1875000	17261	-	g18516	Q9P215	POGK
BASDUscf16	1954718	108254	+	g18517	Q8BKI2	Tnrc6b
BASDUscf16	2016157	2631	-	g18518	Q86UP8	GTF2IRD2
BASDUscf16	2090598	120054	+	g18519	Q9UPQ9	TNRC6B
BASDUscf16	2523527	2194	+	g18520	Q86UP8	GTF2IRD2
BASDUscf16	2599891	2101	-	g18521	Q86UP8	GTF2IRD2
BASDUscf16	2607972	13464	+	g18522	Q9UGU0	TCF20
BASDUscf16	3072987	1094	+	g18523	A0A670IYH5	unknown
BASDUscf16	3307468	361831	-	g18524	Q13224	GRIN2B
BASDUscf16	3667123	113001	-	g18525	Q5R1P3	GRIN2B
BASDUscf16	3772868	651	-	g18526	Q8N196	SIX5
BASDUscf16	3805703	58181	-	g18527	unknown	unknown
BASDUscf16	3867564	6824	+	g18528	A0A819NFS7	DUG663_LOCUS40728
BASDUscf16	4005384	36324	+	g18529	P13846	P
BASDUscf16	4851903	2261	-	g18530	unknown	unknown
BASDUscf16	4904683	36201	-	g18531	unknown	unknown
BASDUscf16	5124223	2241	-	g18532	unknown	unknown
BASDUscf16	5137711	12434	+	g18533	Q7LHG5	TY3B-I
BASDUscf16	5304700	315691	-	g18534	O95628	CNOT4
BASDUscf17	279888	13784	+	g18535	Q9W757	SOX10
BASDUscf17	332522	2211	-	g18536	Q99NI3	Gtf2ird2
BASDUscf17	352128	1284	+	g18537	Q2KJD6	ENTR1
BASDUscf17	419178	61424	+	g18538	unknown	unknown
BASDUscf17	662058	5084	+	g18539	Q9PU85	PIM3
BASDUscf17	1023023	55094	+	g18540	Q9Y2W2	WBP11
BASDUscf17	1054963	534	+	g18541	H9GPZ8	unknown
BASDUscf17	1059172	851	-	g18542	P43276	H1-5
BASDUscf17	1482167	91761	-	g18543	G5E8P1	Brd1
BASDUscf17	1611373	48774	+	g18544	O75132	ZBED4
BASDUscf17	1965663	107661	-	g18545	Q5RCZ5	NR2C1
BASDUscf17	2375107	3071	-	g18546	Q9HBW1	LRRC4
BASDUscf17	2522082	7701	-	g18547	unknown	unknown
BASDUscf17	3008913	76244	+	g18548	Q5RJN7	Garin1a
BASDUscf17	3169331	31171	-	g18549	Q8JZX4	Rbm17
BASDUscf17	3333882	37114	+	g18550	Q2TB10	ZNF800
BASDUscf17	3614951	451	-	g18551	unknown	unknown
BASDUscf17	3738757	364	+	g18552	Q8R2U6	Nudt4
BASDUscf22	280823	1214	+	g18714	P07305	H1-0
BASDUscf22	363903	73534	+	g18715	Q8IYX4	DND1
BASDUscf22	823807	182881	-	g18716	Q9P2Q2	FRMD4A
BASDUscf22	972744	2364	+	g18717	A0A401QEL1	scyTo_0024192
BASDUscf22	1239883	212741	-	g18718	Q8BIE6	Frmd4a
BASDUscf22	1477192	3604	+	g18719	unknown	unknown
BASDUscf22	1482232	6184	+	g18720	unknown	unknown
BASDUscf22	1497981	2901	-	g18721	unknown	unknown
BASDUscf22	1538797	76914	+	g18722	unknown	unknown
BASDUscf22	1582292	2984	+	g18723	unknown	unknown
BASDUscf22	1587222	4024	+	g18724	unknown	unknown
BASDUscf22	1625617	65674	+	g18725	unknown	unknown
BASDUscf22	1662236	2431	-	g18726	unknown	unknown
BASDUscf22	1667392	7544	+	g18727	unknown	unknown
BASDUscf22	1674617	1534	+	g18728	unknown	unknown
BASDUscf22	1689361	2581	-	g18729	unknown	unknown
BASDUscf22	1700586	2731	-	g18730	unknown	unknown
BASDUscf22	1719077	27914	+	g18731	unknown	unknown
BASDUscf22	1751672	21384	+	g18732	unknown	unknown
BASDUscf22	1765817	1534	+	g18733	unknown	unknown
BASDUscf22	1777202	4324	+	g18734	unknown	unknown
BASDUscf22	1800421	2221	-	g18735	unknown	unknown
BASDUscf22	1842552	76784	+	g18736	unknown	unknown
BASDUscf22	1926369	78684	+	g18737	unknown	unknown
BASDUscf22	1976284	18054	+	g18738	unknown	unknown
BASDUscf22	1992244	10034	+	g18739	unknown	unknown
BASDUscf22	1997954	414	+	g18740	unknown	unknown
BASDUscf22	2042054	48654	+	g18741	Q0VC82	SEPHS1
BASDUscf23	307293	2814	+	g18742	P18848	ATF4
BASDUscf23	442323	314	+	g18743	Q90623	PPP1R12A
BASDUscf23	779678	259504	+	g18744	O14974	PPP1R12A
BASDUscf23	1036089	4284	+	g18745	P03365	gag-pro-pol
BASDUscf23	1510648	4821	-	g18746	P03364	pol
BASDUscf23	1578059	56604	+	g18747	Q8IY57	YAF2
BASDUscf23	1615924	354	+	g18748	unknown	unknown
BASDUscf23	1974204	2434	+	g18749	unknown	unknown
BASDUscf24	164127	1821	-	g18750	A0A803SY06	unknown
BASDUscf24	675903	286514	+	g18751	Q8NEE6	FBXL13
BASDUscf24	830407	7421	-	g18752	unknown	unknown
BASDUscf24	878267	3261	-	g18753	unknown	unknown
BASDUscf24	882712	3731	-	g18754	unknown	unknown
BASDUscf24	888367	5681	-	g18755	unknown	unknown
BASDUscf24	1071011	43111	-	g18756	unknown	unknown
BASDUscf24	1097441	2251	-	g18757	unknown	unknown
BASDUscf24	1115086	15921	-	g18758	unknown	unknown
BASDUscf24	1184631	12971	-	g18759	unknown	unknown
BASDUscf24	1529892	62594	+	g18760	Q6ZN18	AEBP2
BASDUscf26	26015	52029	+	g18850	Q2HJE4	USP15
BASDUscf26	138713	23134	+	g18851	Q2HJE4	USP15
BASDUscf26	264188	97604	+	g18852	Q9Y4E8	USP15
BASDUscf26	1120006	1424	+	g18853	unknown	unknown
BASDUscf26	1166283	2141	-	g18854	A0A6P9AZW8	LOC117660338
BASDUscf26	1381414	95904	+	g18855	P50395	GDI2
BASDUscf26	1480293	100221	-	g18856	Q5VWN6	TASOR2
BASDUscf29	127082	511	-	g18864	unknown	unknown
BASDUscf29	129528	3984	+	g18865	Q17R01	FBXL14
BASDUscf29	212973	1174	+	g18866	unknown	unknown
BASDUscf29	1008466	27491	-	g18867	Q8WUA7	TBC1D22A
BASDUscf29	1099881	3561	-	g18868	unknown	unknown
BASDUscf29	1134071	421	-	g18869	unknown	unknown
BASDUscf29	1174936	3231	-	g18870	Q02527	Mgat3
BASDUscf29	1259696	42811	-	g18871	A0A9Q1AY12	JRQ81_019485
BASDUscf29	1385675	89471	-	g18872	Q5ZLL1	CSNK1E
BASDUscf29	1544160	22661	-	g18873	Q5ZLL1	CSNK1E
BASDUscf31	349288	2524	+	g18901	Q86UP8	GTF2IRD2
BASDUscf31	402897	8341	-	g18902	Q14106	TOB2
BASDUscf31	720362	126651	-	g18903	Q98SH2	ATP2B1
BASDUscf31	1118058	3181	-	g18904	A0A6P9ASR6	LOC117657652
BASDUscf31	1212663	131431	-	g18905	P29375	KDM5A
BASDUscf33	105583	34934	+	g18958	Q5ZK36	ING3
BASDUscf33	325812	17451	-	g18959	Q9JIH7	Wnk1
BASDUscf33	370302	27031	-	g18960	Q9H4A3	WNK1
BASDUscf33	983049	156981	-	g18961	Q8BP71	Rbfox2
BASDUscf34	200357	43981	-	g18962	P10262	gag
BASDUscf34	567397	387504	+	g18963	E9Q7E2	Arid2
BASDUscf34	1012586	81774	+	g18964	Q99590	SCAF11
BASDUscf34	1224291	2604	+	g18965	O02751	CFDP2
BASDUscf34	1264276	11954	+	g18966	Q5F468	SLC38A2
BASDUscf37	115977	45141	-	g19029	Q8BG81	Poldip3
BASDUscf37	192612	99091	-	g19030	Q9Y383	LUC7L2
BASDUscf37	465677	213681	-	g19031	E1B7L7	UBN2
BASDUscf41	379457	361	-	g19064	unknown	unknown
BASDUscf41	473334	124734	+	g19065	Q5ZIE8	ATF7IP
BASDUscf43	410367	77244	+	g19066	Q5ZL34	CPSF6
BASDUscf44	127947	78941	-	g19067	Q09472	EP300
BASDUscf44	285137	601	-	g19068	unknown	unknown
BASDUscf44	500920	63951	-	g19069	Q9UPS8	ANKRD26
BASDUscf44	552481	1174	+	g19070	unknown	unknown
BASDUscf54	28984	57967	-	g19083	Q6PCB5	RSBN1L
BASDUscf54	137567	79721	-	g19084	Q6PCB5	RSBN1L
BASDUscf63	161538	27184	+	g19087	Q8WU20	FRS2
